# Supplementary material for: Targeting of Telomeric Repeat-Containing RNA G-Quadruplexes: From Screening to Biophysical and Biological Characterization of a New Hit Compound
Source: Int J Mol Sci. 2021 Sep 24;22(19):10315. doi: 10.3390/ijms221910315 (PMC8508872; doi:10.3390/ijms221910315)
Supplement: Supplementary file 1 [file ijms-22-10315-s001.zip]

Archive with 1 entries (1 files):
- ijms-1363645-supplementary.pdf
